# Supplementary material for: Application of Exercise Snacks across Youth, Adult and Clinical Populations: A Scoping Review
Source: Sports Med Open. 2025 Mar 18;11:27. doi: 10.1186/s40798-025-00829-6 (PMC11920532; doi:10.1186/s40798-025-00829-6)
Supplement: Supplementary file 3 — Supplementary Material 3 [file 40798_2025_829_MOESM3_ESM.xlsx]

## Sheet: Article information
Sports Medicine Open
Application of Exercise Snacks across Youth, Adult and Clinical populations: A Scoping Review.
Kathryn L Weston1*, Jonathan P Little2, Matthew Weston3,4,5, Sara McCreary2, Vanessa Kitchin2, Amrit Gill2, Ailsa Niven4,6, Melitta A McNarry3$ and Kelly A Mackintosh3$
1Department of Psychological Sciences and Health, University of Strathclyde, Glasgow, UK.
2School of Health and Exercise Sciences, University of British Columbia, Okanagan, Kelowna, British Columbia, Canada.
3Applied Sports, Technology, Exercise and Medicine (A-STEM) Research Centre, Swansea University, UK.
4Institute for Sport, Physical Education and Health Science, Moray House School of Education and Sport, University of Edinburgh, Edinburgh, UK.
5Institute of Sport, Manchester Metropolitan University, Manchester, UK.
6Physical Activity for Health Research Centre (PAHRC), University of Edinburgh, Edinburgh, UK.
$ Joint last authors
*Corresponding author: Dr Kathryn L Weston. Email: kathryn.weston@strath.ac.uk

## Sheet: extraction
Publication	Full Reference	Study	Year	Publication Country	Registered	Study Aims (intro)	Study Design	Design	Pilot/ Feasibility	Enrolled n	Completed n	Population	Male	Female	Children	Adolescents	Adults	Older Adults	Healthy	Overweight	Inactive	Sedentary	Untrained	Prediabetes	Diabetes	Hypertensive	Cognitive Impairment	Age	Ethnicity	Study Population Femaleness	Menstrual Cycle	Context	Exercise Described as Snacks	Concept	Mode	Intervention Sample Size	Intervention Duration (weeks)	Intervention Weekly Frequency (days)	Prescribed	Exercise Snack Intensity	Intensity Measured via	Reported	Exercise Snack Intensity Confirmation Method	Actual Exercise Snack Intensity	Power	Heart Rate	RPE	Warm Up	Exercise Snack Duration (sec)
McKay HA, 2005	McKay HA, MacLean L, Petit M, MacKelvie-O’Brien K, Janssen P, Beck T, et al. “Bounce at the Bell”: a novel program of short bouts of exercise improves proximal femur bone mass in early pubertal children. Br J Sports Med. 2005;39:521.	McKay HA, 2005	2005	Canada	No	Our objective was to examine the effects of this intervention on change in bone mass and geometry in grade 4 and 5 children, and to compare outcomes to our previous Healthy Bones intervention trials	Prospective Cohort	Chronic	No	124	124	children	1	1	1	0	0	0	1	0	0	0	0	0	0	0	0	10.2	Yes	0.54	Not Relevant	School	no	Short Bouts Of Activity Interspersed Throughout The School Day	Body Weight	51	34.8	5	No	Not Reported	Not Reported	No						not reported	60
Elley R, 2006	Elley R, Bagrie E, Arroll B. Do snacks of exercise lower blood pressure? A randomised crossover trial. New Zealand Medical Journal. 2006; 119:1235	Elley R, 2006	2006	New Zealand	No	Our study aims to determine whether four 10-minute ‘snacks’ of exercise are aseffective at reducing blood pressure in hypertensive participants as 40 minutes ofcontinuous exercise per day (when compared with no exercise)	Randomised Crossover	Acute	No	35	31	hypertensive adults without complications	1	1	0	0	1	0	0	0	0	0	0	0	0	1	0	53	No	0.54	Not Relevant	Daily Life	yes	Exercise Snacks	Walking	31			Yes	A pace that made them ‘puff’ and increased heart rate	Heart Rate	Yes	mean ± sd	68 ± 6.0%		68		not reported	600
Francois ME, 2014	Francois ME, Baldi JC, Manning PJ, Lucas SJE, Hawley JA, Williams MJA, et al. ‘Exercise snacks’ before meals: a novel strategy to improve glycaemic control in individuals with insulin resistance. Diabetologia. 2014;57:1437–45.	Francois ME, 2014	2014	New Zealand	No	The aim of the present study was to investigate whether three small doses of intense exercise before meals (‘exercise snacking’) would result in better postprandial blood glucose control than a single bout of (energy-matched) prolonged, continuous, moderate-intensity exercise in individuals with insulin resistance. We further examined whether the type of exercise was an important feature of the e…	Randomised Crossover	Acute	No	9	9	adults not medicated for blood glucose or high blood pressure	1	1	0	0	1	0	0	0	0	0	0	1	1	0	0	48	No	0.22	Yes	Laboratory	yes	Exercise Snacks	Treadmill Walking	9			Yes	90% HRmax	Heart Rate; RPE (6-20)	No						yes	720
Ajibewa TA, 2017	Ajibewa TA, O’Sullivan MP, Nagy MR, Block SS, Robinson LE, Colabianchi N, et al. The effects of interrupting prolonged sitting with intermittent activity on appetite sensations and subsequent food intake in preadolescent children. PLoS ONE. 2017;12:e0188986. Online Dec 29 2017	O'Sullivan MP, 2018	2017	USA	Yes	The purpose of this study was to examine the effect of interrupting prolonged sitting with 20, 2-minute intermittent activity breaks of varying intensities (low-, moderate-, and high-intensity) on appetite sensations [hunger, satiety, and prospective food consumption (PFC)] and post-activity food consumption in a cohort of healthy weight and overweight/obese preadolescent children	Randomised Crossover	Acute	No	44	39	healthy weight and overweight/obese children	1	1	1	0	0	0	1	1	0	0	0	0	0	0	0	9	Yes	0.54	Not Relevant	Laboratory	no	High Intensity Activity Breaks	Body Weight	39			Yes	75% Heart Rate Reserve	Heart Rate	No						not reported	120
Bhammar DM, 2017	BHAMMAR DM, SAWYER BJ, TUCKER WJ, GAESSER GA. Breaks in Sitting Time. Med Sci Sports Exerc. 2017;49:2119–30.	Bhammar DM, 2017	2017	USA	No	We examined theeffects of interrupting prolonged sitting with multiple 2-min walking breaks or one 30-min continuous walking session on glucose control andambulatory blood pressure (ABP)	Randomised Crossover	Acute	No	10	10	overweight/obese, physically inactive adults	1	1	0	0	1	0	0	1	1	0	0	0	0	0	0	32	No	0.5	Yes	Laboratory	no	Vigorous Intensity Activity Breaks	Treadmill Walking	10			No	Not Reported	Heart Rate	Yes	mean ± sd	79 ± 9 %		79		yes	120
Engeroff T, 2017	Engeroff T, Füzéki E, Vogt L, Banzer W. Breaking up sedentary time, physical activity and lipoprotein metabolism. J Sci Med Sport. 2017;20:678–83.	Engeroff T, 2017	2017	Germany	No	The purpose of this study was to evaluate acute inﬂuences of prolonged sitting and possible moderating effects of continuous PA or breaks in SB. We compared the immediate effects of a single PA (PA) bout vs. workload-matched regular PA breaks on lipoprotein metabolism in postprandial SB in healthy young women	Randomised Crossover	Acute	No	20	18	young healthy premenopausal women	0	1	0	0	1	0	1	0	0	0	0	0	0	0	0	25.6	No	1	No	Laboratory	no	Vigorous Intensity Activity Breaks	Cycling	18			Yes	70%VO2max	VO2 Power	Yes	mean ± sd	161 ± 9; 140 ± 28 W	140	84.7368		not reported	360
Nagy MR, 2017	Nagy MR, O’Sullivan MP, Block SS, Tooley TR, Robinson LE, Colabianchi N, et al. Affective Responses to Intermittent Physical Activity in Healthy Weight and Overweight/Obese Elementary School-Age Children. J Phys Act Heal. 2017;14:845–51. Online Oct 6 2017	O'Sullivan MP, 2018	2017	USA	Yes	The primary aim of this study was to compare the acute effects of sedentary screen-time breaks and intermittent physical activity, performed at varying intensities, on psychological mood and enjoyment in elementary school-age children	Randomised Crossover	Acute	No	44	39	healthy weight and overweight/obese children	1	1	1	0	0	0	1	1	0	0	0	0	0	0	0	9	Yes	0.54	Not Relevant	Laboratory	no	High Intensity Activity Breaks	Body Weight	39			Yes	75% Heart Rate Reserve	Heart Rate	No						not reported	120
Ho BH, 2018	Ho BH, Lim I, Tian R, Tan F, Aziz AR. Effects of a novel exercise training protocol of Wingate-based sprint bouts dispersed over a day on selected cardiometabolic health markers in sedentary females: a pilot study. Bmj Open Sport Exerc Medicine. 2018;4:e000349.	Ho BH, 2018	2018	Singapore	No	The purpose of this study was to determine the effects of three dispersed 30 s WAnT bouts, done over a day but interspersed with 4 hours of recovery time, on selected cardiometabolic health markers	Single Group Pre-Post	Chronic	Yes	18	18	habitually sedentary, untrained, female participants	0	1	0	0	1	0	0	0	0	1	1	0	0	0	0	36	Yes	1	No	Laboratory	no	Brief Maximal Efforts Dispersed Over The Day	Cycling	18	8	3	Yes	Maximal Exertion	Power; RPE (6-20)	Yes	mean ± sd	16.9±2.1, 16.6±2.5, 17.8±1.9, 17.8±2.0, 18.3±1.7, 18.4±1.5, 18.5±1.4, 18.3±1.4 = 17.8 overall ; 4.32±0.72 vs 4.65±1.06 W/kg,			7	yes	30
Buckner S, 2018a	Buckner S, Dankel S, Mattocks K, Jessee M, Mouser J, Loenneke J. The affective and behavioral responses to repeated “strength snacks.” Physiology Int. 2018;105:188–97.	Buckner S, 2018a	2018	USA	No	The purpose of this study was to examine and compare the acute and chronic changes inthe affective response to either traditional high-load resistance training or biweekly 1RMpractice. In addition, we examined changes in behavior and self-efficacy between groups	Randomised Controlled	Chronic	No	40	38	untrained adults	1	1	0	0	1	0	0	0	0	0	1	0	0	0	0	21.5	No	0.55	No	Laboratory	yes	Strength Snacks	Resistance	20	8	2	Yes	Lift as much weight as possible once	Resistance (kg)	Yes	mean ± sd	yes via figure 1a-c				yes
Buckner S, 2018b	Buckner SL, Dankel SJ, Mattocks KT, Jessee MB, J GM, Loenneke JP. The cardiovascular adaptations to repeated “Strength Snacks.” J Trainology. 2018;7:21–3.	Buckner S, 2018a	2018	USA	No	To examine chronic changes in heart rate and blood pressure, as well as forearm and calf vascular conductance to eithera traditional resistance exercise program or a bi-weekly 1RM-training program	Randomised Controlled	Chronic	No	40	38	untrained adults	1	1	0	0	1	0	0	0	0	0	1	0	0	0	0	21.5	No	0.55	No	Laboratory	yes	Strength Snacks	Resistance	20	8	2	Yes	Lift as much weight as possible once	Resistance (kg)	Yes	mean ± sd	yes via figure 1a-c				yes
Gay JL, 2018	Gay JL, Buchner DM, Erickson ML, Lauture A. Effect of short bouts of high intensity activity on glucose among adults with prediabetes: A pilot randomized crossover study. Diabetes Res Clin Pr. 2018;141:168–74.	Gay JL, 2018	2018	USA	Yes	The purpose of this study was to examine the effect of vigorous-intensity activity on short bouts spread throughout the day on glucose levels in adults at increased risk for T2D, and to identify a minimum duration of physical activity that would have an effect on diurnal variation in glucose. The study had two research aims: (1) to compare the effects of 2 min and 4 min bouts of stair climbing--a…	Randomised Crossover	Acute	Yes	9	9	overweight/obese adults with prediabetes	1	1	0	0	1	0	0	1	0	0	0	1	0	0	0	54	No	0.78	Not Relevant	Laboratory	no	Vigorous Intensity Activity Breaks	Stair Climbing Ergometer	9			Yes	60–85% Heart Rate Reserve	Heart Rate	Yes	mean ± sd	74.8 ± 6.7%		74.8		not reported	120
Maylor BD, 2018	Maylor BD, Zakrzewski-Fruer JK, Orton CJ, Bailey DP. Beneficial postprandial lipaemic effects of interrupting sedentary time with high-intensity physical activity versus a continuous moderate-intensity physical activity bout: A randomised crossover trial. J Sci Med Sport. 2018;21:1250–5.	Maylor BD, 2018	2018	UK	No	This study compared the postprandial cardiometabolic response to prolonged sitting, continuous moderate-intensity PA followed by prolonged sitting, and interrupting sitting with hourly high-intensity PA	Randomised Crossover	Acute	No	14	14	sedentary and inactive adults	1	1	0	0	1	0	0	0	1	1	0	0	0	0	0	29	No	0.5	Yes	Laboratory	no	High Intensity Activity Breaks	Treadmill Walking	14			Yes	85% VO2 Reserve	Treadmill Speed	No						not reported	152
Block SS, 2018	Block SS, Tooley TR, Nagy MR, O’Sullivan MP, Robinson LE, Colabianchi N, et al. Acute Effect of Intermittent Exercise and Action-Based Video Game Breaks on Math Performance in Preadolescent Children. Pediatr Exerc Sci. 2018;30:326–34.	O'Sullivan MP, 2018	2018	USA	Yes	The purpose of this study was to compare the acute effects of action-based video game play and intermittent exercise, performed at varying intensities (low, moderate, and high) on math performance in preadolescent children	Randomised Crossover	Acute	No	44	39	healthy weight and overweight/obese children	1	1	1	0	0	0	1	1	0	0	0	0	0	0	0	9	Yes	0.53	Not Relevant	Laboratory	no	High Intensity Activity Breaks	Body Weight	39			Yes	75% Heart Rate Reserve	heart rate	No						not reported	120
O'Sullivan MP, 2018	O’Sullivan MP, Nagy MR, Block SS, Tooley TR, Robinson LE, Colabianchi N, et al. Acute Compensatory Responses to Interrupting Prolonged Sitting With Intermittent Activity in Preadolescent Children. Pediatr Exerc Sci. 2018;30:259–65. Online Oct 12 2017	O'Sullivan MP, 2018	2018	USA	Yes	The purpose of this study was to examine the effect of exercise intensity and sedentary computer games on physical activity compensation in preadolescent children	Randomised Crossover	Acute	No	44	39	healthy weight and overweight/obese children	1	1	1	0	0	0	1	1	0	0	0	0	0	0	0	8.7	Yes	0.58	Not Relevant	Laboratory	no	High Intensity Activity Breaks	Body Weight	39			Yes	75% Heart Rate Reserve	Heart Rate	Yes	mean ± sd	173.1 ± 0.6		85.6436		not reported	120
Little JP, 2019	Little JP, Langley J, Lee M, Myette-Côté E, Jackson G, Durrer C, et al. Sprint exercise snacks: a novel approach to increase aerobic fitness. Eur J Appl Physiol. 2019;119:1203–12.	Little JP, 2019	2019	Canada	Yes	The purpose of this study was to determine whether performing SS (3 × 20-s cycling sprints with 1–4-h rest in between, three times per week over a 6-week period) could increase VO2peak and aerobic exercise performance in healthy yet inactive individuals	Randomised Controlled	Chronic	Yes	33	28	healthy, young, inactive adults	1	1	0	0	1	0	1	0	1	0	0	0	0	0	0	22	No	0.5	No	Laboratory	yes	Sprint Snacks	Cycling	12	6	3	Yes	All-out effort	Power; Heart Rate; RPE (CR10)	Yes	mean ± sd	400.3 W; 161 bpm; 6.8 au	400.3	83.4197	6.8	yes	20
Jenkins EM, 2019	Jenkins EM, Nairn LN, Skelly LE, Little JP, Gibala MJ. Do stair climbing exercise “snacks” improve cardiorespiratory fitness? Appl Physiology Nutrition Metabolism. 2019;44:681–4.	Jenkins EM, 2019	2019	Canada	No	We investigated the effect of stair climbing exercise “snacks” on peak oxygen uptake	Randomised Controlled	Chronic	No	24	24	sedentary, inactive healthy adults	1	1	0	0	1	0	1	0	1	1	0	0	0	0	0	20	No	0.79	No	University	yes	Exercise Snacks	Stair Climbing	12	6	3	Yes	As quickly and safely as possible	Heart Rate; RPE (CR10)	Yes	mean ± sd	169 ± 12, 174 ± 14; 5 ± 1		85	5	yes	20
Perkin OJ, 2019	Perkin OJ, McGuigan PM, Stokes KA. Exercise Snacking to Improve Muscle Function in Healthy Older Adults: A Pilot Study. J Aging Res. 2019;2019:1–9.	Perkin OJ, 2019	2019	UK	Yes	The primary aim of the present pilot study was to investigate the eﬀects of four weeks of twice daily “exercise snacking” on maximum number of sit-to-stands from a chair performed in one minute, compared with a control group maintaining their habitual physical activity patterns. The secondary aims were to assess adherence to the exercise snacking intervention, along with the eﬀects on force, velo…	Randomised Controlled	Chronic	Yes	20	20	healthy, community-dwelling, older men and women not undertaking regular exercise	1	1	0	0	0	1	1	0	1	0	0	0	0	0	0	72	No	0.7	Not Relevant	Home	yes	Exercise Snacks	Body Weight	10	4	7	Yes	As many repetitions as possible with appropriate technique/ safely	Not Reported	No						not reported	540
Dogra S, 2019	Dogra S, Wolf M, Jeffrey MP, Foley RCA, Logan-Sprenger H, Jones-Taggart H, et al. Disrupting prolonged sitting reduces IL-8 and lower leg swell in active young adults. BMC Sports Sci, Med Rehabilitation. 2019;11:23.	Dogra S, 2019	2019	Canada	No	The purpose of this research was to determine whether short bouts of high intensity exercise performed each hour during a 4 h sitting session were able to negate the effects of prolonged sitting on cardiovascular and inflammatory measures	Non-Randomised Crossover	Acute	No	10	10	healthy, non obese adults	1	1	0	0	1	0	1	0	0	0	0	0	0	0	0	24.7	No	0.5	No	Laboratory	no	High Intensity Activity Breaks	Cycling	10			Yes	5% Body Weight	Power	No						yes	20
Bailey D, 2019	Bailey D, Orton C, Maylor B, Zakrzewski-Fruer J. Cardiometabolic Response to a Single High-intensity Interval Exercise Session Versus Breaking up Sedentary Time with Fragmented High-intensity Interval Exercise. Int J Sports Med. 2019;40:165–70.	Bailey D, 2019	2019	UK	No	The aim of this study was to compare the postprandial cardiometabolic effects of interrupting prolonged sedentary time with high-intensity PA, a volume and duration-matched HIIE session followed by prolonged sedentary time, and prolonged uninterrupted sedentary time	Randomised Crossover	Acute	No	12	12	sedentary, inactive but otherwise healthy adults	1	1	0	0	1	0	1	0	1	1	0	0	0	0	0	23.8	No	0.58	Yes	Laboratory	no	High Intensity Activity Breaks	Cycling	12			Yes	90% Predicted VO2max	Power	No						yes	60
Weston E, 2019	Weston E, Nagy M, Ajibewa TA, O’Sullivan M, Block S, Hasson RE. Acute Effects of Interrupting Prolonged Sitting With Intermittent Physical Activity on Blood Pressure in Preadolescent Children. Pediatr Exerc Sci. 2019;31:408–15.	O'Sullivan MP, 2018	2019	USA	Yes	The purpose of this study was to compare the acute effects of intermittent physical activity across 4 different intensities on BP responses. Our primary aim of this paper was to assess the effect of 20, 2-minute intermittent activity breaks performed at varying intensities on BP in preadolescent children	Randomised Crossover	Acute	No	44	39	healthy weight and overweight/obese children	1	1	1	0	0	0	1	1	0	0	0	0	0	0	0	9	Yes	0.54	Not Relevant	Laboratory	no	High Intensity Activity Breaks	Body Weight	39			Yes	75% Heart Rate Reserve	Heart Rate	Yes	mean ± se	174.6		86.6337		not reported	120
Rafiei H, 2021	RAFIEI, H., K. OMIDIAN, É. MYETTE-CÔTÉ, and J. P. LITTLE. Metabolic Effect of Breaking Up Prolonged Sitting with Stair Climbing Exercise Snacks. Med. Sci. Sports Exerc., Vol. 53, No. 1, pp. 150–158, 2021	Rafiei H, 2021	2021	Canada	Yes	The study purpose was to investigate whether breaking up prolonged sitting with brief stair climbing exercise “snacks” could lower postprandial insulin, glucose, and free fatty acids responses	Randomised Crossover	Acute	Yes	23	23	young healthy weight men; overweight/ obese adults	1	1	0	0	1	0	1	1	0	0	0	0	0	0	0	36.5	No	0.35	Yes	University	yes	Exercise Snacks	Stair Climbing	23			Yes	As quickly/ challenging and safely as possible	Heart Rate; RPE (CR10)	Yes	mean ± sd	106 bpm; 4.4 au		57.9235	4.4	yes	22.5
Hasan R, 2020	Hasan R, Perez-Santiago D, Churilla JR, Montes B, Hossain J, Mauras N, et al. Can Short Bouts of Exercise (“Exercise Snacks”) Improve Body Composition in Adolescents with Type 1 Diabetes? A Feasibility Study. Horm Res Paediat. 2020;92:245–53.	Hasan R, 2020	2020	USA	Yes	The purpose of the current study therefore was to determine the feasibility of a novel form of exercise (“exercise snacks,” that is, short bouts of exercise spread throughout the day) with or without a supplemental amino acid, glutamine, and its impact on blood glucose homeostasis and body composition in adolescents with T1D.	Randomised Controlled	Chronic	Yes	14	12	sedentary adolescents with T1D	1	1	0	1	0	0	0	0	0	1	0	0	1	0	0	16	No	12 participants yet n=11 in table 1, so calculation not possible	No	Home	yes	Exercise Snacks	Body Weight & Resistance Bands	7	13.05	7	No	Not Reported	RPE (OMNI Resistance)	Yes	mean ± sd	3.3			2.5	not reported	360
Nagy MR, 2020	Nagy M, O’Sullivan M, Block S, Hasson RE. Acute Effects of Intermittent Physical Activity on Perceptions of Exercise-Related Fatigue in Children. J Phys Act Heal. 2020;17:603–9.	O'Sullivan MP, 2018	2020	USA	Yes	The primary aim of this study was to investigate the acuteeffects of intermittent activity performed at varying intensities onself-reported exercise-related fatigue in children	Randomised Crossover	Acute	No	44	39	healthy weight and overweight/obese children	1	1	1	0	0	0	1	1	0	0	0	0	0	0	0	9	Yes	0.53	Not Relevant	Laboratory	no	High Intensity Activity Breaks	Body Weight	39			Yes	75% Heart Rate Reserve	Heart Rate	Yes	mean ± sd	172.3 ± 1.8		85.6436		not reported	120
Caldwell HG, 2020	Caldwell HG, Coombs GB, Rafiei H, Ainslie PN, Little JP. Hourly staircase sprinting exercise “snacks” improve femoral artery shear patterns but not flow-mediated dilation or cerebrovascular regulation: a pilot study. Appl Physiology Nutrition Metabolism. 2020;46:521–9.	Rafiei H, 2021	2020	Canada	Yes	We tested the hypothesis that breaking up sitting time over a 6–8.5-h sedentary workday with practical exercise “stair snacks” would offset any reductions in peripheral (i.e., FMD) and cerebral (i.e., CBF and NVC) vascular function as indexed by improved shear patterns in the femoral and extra-cranial arteries	Randomised Crossover	Acute	Yes	10	10	healthy male university students	1	0	0	0	1	0	1	0	0	0	0	0	0	0	0	24	No	0	No	University	yes	Exercise Snacks	Stair Climbing	10			Yes	As quickly and safely as possible	heart rate	Yes	mean ± sd	102 ± 16bpm		53.9267			17
Wun CH, 2020	Wun CH, Zhang MJ, Ho BH, McGeough K, Tan F, Aziz AR. Efficacy of a Six-Week Dispersed Wingate-Cycle Training Protocol on Peak Aerobic Power, Leg Strength, Insulin Sensitivity, Blood Lipids and Quality of Life in Healthy Adults. Int J Environ Res Pu. 2020;17:4860.	Wun CH, 2020	2020	Singapore	No	The aim of this study was to evaluate the efficacy of a six-week dispersed Wingate Anaerobic test (WAnT) cycle exercise training protocol on peak aerobic power (VO2peak), isokinetic leg strength, insulin sensitivity, lipid profile and quality of life, in healthy adults	Match-Controlled Cohort	Chronic	No	34	33	healthy male and female participants,	1	1	0	0	1	0	1	0	0	0	0	0	0	0	0	34.5	No	0.55	No	Laboratory	no	Brief Maximal Efforts Dispersed Over The Day	Cycling	16	6	3	Yes	All-out effort	Power; RPE (CR10)	Yes	mean ± sd	838 ± 312; 839 ± 318; 850 ± 317; 6, 6.5, 7, 7, 7, 7	842		6.75	yes	30
Cabral-Santos C, 2021	CABRAL-SANTOS C, RAFIEI H, LIRA FS, LITTLE JP. 1288-PUB: Acute Inflammatory Response of Breaking Up Prolonged Sitting with Stair Climbing Exercise Snacks. Diabetes [Internet]. 2021;70:1288-PUB. Available from: https://doi.org/10.2337/db21-1288-PUB	Rafiei H, 2021	2021	Canada	Yes	Wingate Anaerobic test (WAnT) cycle exercise training protocol on peak aerobic power (VO2peak),	Randomised Crossover	Acute	No	10		young healthy weight; overweight/ obese adults	1	1	0	0	1	0	1	1	0	0	0	0	0	0	0	36.5	No	not reported	No	University	yes	Exercise Snacks	Stair Climbing	10			Yes	As quickly and safely as possible	heart rate; RPE (CR10)	Yes	mean ± sd						22.5
Liang IJ, 2022	Liang IJ, Perkin OJ, McGuigan PM, Thompson D, Western MJ. Feasibility and Acceptability of Home-Based Exercise Snacking and Tai Chi Snacking Delivered Remotely to Self-Isolating Older Adults During COVID-19. J Aging Phys Act. 2022;30:33–43.	Liang IJ, 2022	2022	UK	No	The primary aim of this study was to test the feasibility and acceptability of 4 weeks of home-based ES, TCS, or combined exercise interventions delivered remotely to self-isolating older adults during the COVID-19 pandemic.	Randomised Controlled	Chronic	Yes	66	56	Participants who were ≥65 years and not participating in regular structured exercise were recruited	1	1	0	0	0	1	1	0	1	0	0	0	0	0	0	72.2	Yes	0.54	Not Relevant	Home	yes	Exercise Snacks	Body Weight	15	4	7	Yes	As many repetitions as possible with appropriate technique/ safely	Not Reported	No						not reported	540
Fyfe JJ, 2022	Fyfe JJ, Via JD, Jansons P, Scott D, Daly RM. Feasibility and acceptability of a remotely delivered, home-based, pragmatic resistance ‘exercise snacking’ intervention in community-dwelling older adults: a pilot randomised controlled trial. Bmc Geriatr. 2022;22:521.	Fyfe JJ, 2022	2022	Australia	Yes	This pilot study assessed the feasibility and acceptability of undertaking a four-week home-based resistance ‘exercise snacking’ intervention (performed either once, twice, or thrice daily) when delivered and monitored remotely in older adults.	Randomised Controlled	Chronic	Yes	38	38	Community-dwelling older adults	1	1	0	0	0	1	0	0	0	0	0	0	0	0	0	69.8	No	0.63	Not Relevant	Home	yes	Exercise Snacks	Body Weight	10	4	7	Yes	As many repetitions as possible with appropriate technique/ safely	RPE (CR10)	Yes	mean ± sd	2.7 (1.7, 3.7)			2.7	not reported	540
Engeroff T, 2022	Engeroff T, Füzeki E, Vogt L, Banzer W. The Acute Effects of Single or Repeated Bouts of Vigorous-Intensity Exercise on Insulin and Glucose Metabolism during Postprandial Sedentary Behavior. Int J Environ Res Public Heal. 2022;19:4422.	Engeroff T, 2017	2022	Germany	Yes	The specific objective of this study was to assess if exercise prior to sitting leads to comparable beneficial effects on well-being, glucose, and insulin metabolism than repeated exercise breaks during sedentary behavior	Randomised Crossover	Acute	No	20	18	young healthy premenopausal women	0	1	0	0	1	0	1	0	0	0	0	0	0	0	0	25.6	No	1	Not Relevant	Laboratory	no	Vigorous Intensity Activity Breaks	Cycling	18			Yes	70%VO2max	Power; Heart Rate	Yes	mean ± sd	161 ± 9; 140 ± 28 W	140			not reported	360
Maylor BD, 2022	Maylor BD, Zakrzewski-Fruer JK, Orton CJ, Bailey DP. Short, frequent high-intensity physical activity breaks reduce appetite compared to a continuous moderate-intensity exercise bout. Endocr Connect. 2022;12:e220259.	Maylor BD, 2018	2022	UK	No	The aim of this study was to investigate the acute effects of breaking up sitting with hourly high-intensity physical activity breaks compared to a single continuous energymatched moderate-intensity exercise bout and prolonged sitting on subjective appetite (primary outcome), appetite hormones, and energy intake (secondary outcomes)	Randomised Crossover	Acute	No	14		sedentary and inactive adults	1	1	0	0	1	0	0	0	1	1	0	0	0	0	0	29	No	0.5	Yes	Laboratory	no	High Intensity Activity Breaks	Treadmill Walking	14			Yes	85% VO2 Reserve	Treadmill Speed	No						not reported	152
Jansons P, 2022	Jansons P, Via JD, Daly RM, Fyfe JJ, Gvozdenko E, Scott D. Delivery of Home-Based Exercise Interventions in Older Adults Facilitated by Amazon Alexa: A 12-week Feasibility Trial. J Nutr, Heal aging. 2022;26:96–102.	Jansons P, 2022	2022	Australia	No	The primary objective was to assess the feasibility of study processes, including (i) rate of participant recruitment, and retention, (ii) adherence to the exercise intervention based on voice responses from participants after completion of each individual exercise delivered by Alexas, and (iii) incidence and type of adverse event	Single Group Pre-Post	Chronic	Yes	15	15	generally healthy community-dwelling older adults	1	1	0	0	0	1	1	0	0	0	0	0	0	0	0	70.3	No	0.6	Not Relevant	Home	yes	Exercise Snacks	Body Weight	15	12	7	Yes	Moderate Intensity (RPE4-6)	RPE (CR10)	No						not reported	540
Stawarz K, 2023	Stawarz K, Liang IJ, Alexander L, Carlin A, Wijekoon A, Western MJ. Exploring the Potential of Technology to Promote Exercise Snacking for Older Adults Who Are Prefrail in the Home Setting: User-Centered Design Study. JMIR Aging. 2023;6:e41810.	Stawarz K, 2023	2023	UK	No	Our aim was to explore how the novel exercise snacking approach, that is, incorporating short bouts of strength andbalance activities into everyday routines, could be supported by technology within a home setting and what types of technologieswould be acceptable for older adults who are prefrail	User-Centered Design Process	Acute	Yes	16	16	Prefrail community-dwelling older adults	1	1	0	0	0	1	0	0	0	0	0	0	0	0	0	74	Yes	0.63	Not Relevant	Home	yes	Exercise Snacks	Body Weight	16			Yes	Not Reported	Not Reported	No						not reported
Western MJ, 2023	Western MJ, Welsh T, Keen K, Bishop V, Perkin OJ. Exercise snacking to improve physical function in pre-frail older adult memory clinic patients: a 28-day pilot study. BMC Geriatr. 2023;23:471.	Western MJ, 2023	2023	UK	Yes	This study examined the acceptability of exercise snacking amongst pre-frail older adults and explored the efficacy of this approach in improving physical function	Single Group Pre-Post	Chronic	Yes	21	18	older adults diagnosed with mild cognitive impairment	1	1	0	0	0	1	0	0	0	0	0	0	0	0	1	78	Yes	0.19	Not Relevant	Home	yes	Exercise Snacks	Body Weight	18	4	7	Yes	As many repetitions as possible with appropriate technique/ safely	RPE (CR10)	No						not reported	540
Jansons P, 2023	Jansons P, Fyfe JJ, Via JD, Daly RM, Scott D. Barriers and enablers associated with participation in a home-based pragmatic exercise snacking program in older adults delivered and monitored by Amazon Alexa: a qualitative study. Aging Clin Exp Res. 2023;35:561–9.	Jansons P, 2022	2023	Australia	No	The aim of this study was to evaluate the enablers and barriers for older adults associated with participation in a home-based exercise snacking program delivered and monitored using an Amazon Echo Show 5 device (Alexa).	Qualitative	Chronic	Yes	15	15	generally healthy community-dwelling older adults	1	1	0	0	0	1	1	0	0	0	0	0	0	0	0	70.3	No	0.6	Not Relevant	Home	yes	Exercise Snacks	Body Weight	15	12	7	Yes	Moderate Intensity (RPE4-6)	RPE (CR10)	No						not reported	600
Schmidt WD, 2001	Schmidt, W. D., Biwer, C. J. & Kalscheuer, L. K. (2001). Effects of Long versus Short Bout Exercise on Fitness and Weight Loss in Overweight Females. Journal of the American College of Nutrition, 20(5), 494–501. https://doi.org/10.1080/07315724.2001.10719058	Schmidt WD, 2001	2001	USA	No	The specific aim of this study was to determine if three 10 minute bouts of exercise per day (3x10) and two 15 minute bouts per day (2x15) were as effective as one 30 minute bout per day (1x30) forimproving VO 2 max and weight loss	Non-Randomised Controlled	Chronic	No	48	38	overweight, non-exercising female students	0	1	0	0	1	0	0	1	1	0	0	0	0	0	0	19.7	No	1	No	Laboratory	no	High Intensity Activity Breaks	Cycling	8	12	4	Yes	75% Heart Rate Reserve	Heart Rate	No						yes	600
Stork MJ, 2023	Stork, M. J., Marcotte-Chénard, A., Jung, M. E. & Little, J. P. (2023). Exercise in the workplace: examining the receptivity of practical and time-efficient stair-climbing “exercise snacks.” Applied Physiology, Nutrition, and Metabolism. https://doi.org/10.1139/apnm-2023-0128	Stork MJ, 2023	2023	Canada	Yes	This study aimed to determine the receptivity of incorpo-rating practical stair-climbing “exercise snacks” (Snacks; three isolated bouts of ascending 53–60 stairs performed sporadicallythroughout the day) into workplace settings compared to more traditional high-intensity interval training (HIIT; performedas three bouts of 53-60 stairs within a structured HIIT workout) and to explore if these exe…	Randomised Crossover	Acute	Yes	14	14	healthy adults	1	1	0	0	1	0	1	0	0	0	0	0	0	0	0	38.9	Yes	0.86	No	University	yes	Exercise Snacks	Stair Climbing	14			Yes	As quickly and safely as possible	RPE (CR10)	Yes	mean ± sd	6 ± 1.7			6	not reported
Liang IJ, 2023	Liang, I. J., Francombe-Webb, J., McGuigan, P. M., Perkin, O. J., Thompson, D. & Western, M. J. (2023). The acceptability of homebased exercise snacking and Tai-chi snacking amongst high and low function UK and Taiwanese older adults. Frontiers in Aging, 4, 1180939. https://doi.org/10.3389/fragi.2023.1180939	Liang IJ, 2023	2023	UK	No	This study aimed toinvestigate the acceptability of homebred exercise- and Tai-chi snacking in Britishand Taiwanese older adults of high and low physical function	Qualitative	Chronic	Yes	63	63	Male and female adults aged 65–80 years inclusive who were not regularly engaging in recreational sports or structured exercise	1	1	0	0	0	1	1	0	1	0	0	0	0	0	0	72.7	Yes	0.68	Not Relevant	Home	yes	Exercise Snacks	Body Weight	63			Yes	As many repetitions as possible with appropriate technique/ safely	Not Reported	No						not reported	540
Liang IJ, 2024	Liang, I. J., Perkin, O. J., Williams, S., McGuigan, P. M., Thompson, D. & Western, M. J. (2024). The Efficacy of 12-Week Progressive Home-Based Strength and Tai-Chi Exercise Snacking in Older Adults: A Mixed-Method Exploratory Randomised Control Trial. The Journal of Frailty & Aging, 13(4), 572–581. https://doi.org/10.14283/jfa.2024.32	Liang IJ, 2024	2024	UK	Yes	This study aimed to investigate the effectiveness ofa 12-week progressive exercise and Tai-chi snacking programme onphysical function and psychological outcomes in pre-frail older adults	Randomised Controlled	Chronic	No	90	64	Male and female adults aged 65–80 years inclusive who were not regularly engaging in recreational sports or structured exercise	1	1	0	0	0	1	1	0	1	0	0	0	0	0	0	74.1	No	0.71	Not Relevant	Home	yes	Exercise Snacks	Body Weight	28	12	7	Yes	As many repetitions as possible with appropriate technique/ safely	Not Reported	No						not reported	540
Yin M, 2024	Yin, M., Deng, S., Chen, Z., Zhang, B., Zheng, H., Bai, M., Li, H., Zhang, X., Deng, J., Liu, Q., Little, J. P. & Li, Y. (2024). Exercise snacks are a time-efficient alternative to moderate-intensity continuous training for improving cardiorespiratory fitness but not maximal fat oxidation in inactive adults: a randomized controlled trial. Applied Physiology, Nutrition, and Metabolism, 49(7), 920–…	Yin M, 2024	2024	China	Yes	The aims of this study were (1) to determine how stair-climbing-based exercise snacks (ES) compared to moderate-intensity continuous training (MICT) for improving cardiorespiratory fitness (CRF), and (2) to explore whether ES could improve maximal fat oxidation rate (MFO) in inactive adults.	Randomised Controlled	Chronic	No	44	42	All participants were between 18 and 35 years old, aerobically inactive (defined as completing less than two 30-minute bouts of aerobic exercise per week) and none had competed in competitive sports or interval training within the 3 months prior to participation in the study.	1	1	0	0	1	0	1	0	1	0	0	0	0	0	0	21.6	No	0.57	No	University	yes	Exercise Snacks	Stair Climbing	14	6	3	Yes	All-out effort	Heart Rate; RPE (CR10)	Yes	mean ± sd	Full data presented in Table 2		90.3	5.9	yes	30
Zhou J, 2024	Zhou, J., Gao, X., Zhang, D., Jiang, C. & Yu, W. (2024). Effects of breaking up prolonged sitting via exercise snacks intervention on the body composition and plasma metabolomics of sedentary obese adults: a randomized controlled trial. Endocrine Journal, EJ24-0377. https://doi.org/10.1507/endocrj.ej24-0377	Zhou J, 2024	2024	China	Yes	This study explores the effects ofexercise snack intervention on body composition and plasma metabolomics in sedentary obese adults	Randomised Controlled	Chronic	No	27	27	Sedentary adults with a daily energyexpenditure of less than 4 metabolic equivalents (METs)(calculated using a continuous physical activity question‐naire (IPAQ)) and a BMI of higher than 25 kg/m2 partici‐pated	1	1	0	0	1	0	1	0	0	1	0	0	0	0	0	21.6	No	0.52	No	University	yes	Exercise Snacks	Stair Climbing	14	12	4	Yes	As quickly/ challenging and safely as possible	Heart Rate; RPE (CR10)	Yes	mean ± sd	117.7 ± 20.5; 5.1 ± 2.1		60.6218	5.1	yes	22.7
Brandt T, 2024	Brandt, T., Schwandner, C. T. L. & Schmidt, A. (2024). Resistance exercise snacks improve muscle mass in female university employees: a prospective, controlled, intervention pilot-study. Frontiers in Public Health, 12, 1347825. https://doi.org/10.3389/fpubh.2024.1347825	Brandt T, 2024	2024	Germany	No	The aim of the current study was to examine the effectsof a 12-week workplace health RES intervention on muscle mass andmuscular strength in women with a predominantly sedentaryoccupation that did insufficient RT (< 2 RT sessions per week) priorstudy participation	Non-Randomised Controlled	Chronic	Yes	30	26	Female office workers of the central administration staff	0	1	0	0	1	0	1	0	0	0	0	0	0	0	0	46	No	1	No	University	yes	Exercise Snacks	Body Weight	12	12	5	Yes	As many repetitions as possible with appropriate technique/ safely	Not Reported	No						not reported	600
Zamora AN, 2024	Astrid N. Zamora, PhD, MPH , Amanda B. Zeitlin, MPH , Jessie Moore, MS , Marily A. Oppezzo, PhD, MS, RD EXPLORING PERCEPTIONS, BARRIERS ANDFACILITATORS OF PARTICIPATING IN AN EXERCISE SNACK RCT:INSIGHTS FROM A PILOT STUDY 2024 SBM Annual Meeting Abstracts Supplement. (2024). Annals of Behavioral Medicine, 58(Supplement_1), S1–S705. https://doi.org/10.1093/abm/kaae014	Oppezzo MA, 2024	2024	USA	No	This study examined participants’ experiences during a feasibility pilot, identifying barriers, facilitators, and suggestions for future iterations.	Qualitative	Chronic	Yes	20	20	Sedentary adults	1	1	0	0	1	0	0	0	0	1	0	0	0	0	0	43.8	Yes	0.8	No	Daily Life	yes	Exercise Snacks						Not Reported	Not Reported
Oppezzo MA, 2024	Marily A. Oppezzo, PhD, MS, RD , Jessie Moore, MS , Rocky Aikens, PhD , Judith J. Prochaska, PhD, MPH , Charlie Becker, BS , Corey Baumgart, BS , Amanda B. Zeitlin, MPH , Douglas Calder, BS , Ekaterina Uetova, BS , James Gross, PhD FEASIBILITY AND ACCEPTABILITY OF A WORKDAYEXERCISE SNACKS INTERVENTION. 2024 SBM Annual Meeting Abstracts Supplement. (2024). Annals of Behavioral Medicine, 58(Supplem…	Oppezzo MA, 2024	2024	USA	No	This pilot tests the feasibility and acceptability of a social-mediasupported intervention to help increase people’s exercise snacks throughoutworkdays to interrupt prolonged sitting	Randomised Controlled	Chronic	Yes	68	68	Sedentary adults	1	1	0	0	1	0	0	0	0	1	0	0	0	0	0	43.8	Yes	0.81	No	Daily Life	yes	Exercise Snacks	Body Weight	36	4		No	Not Reported	Not Reported	No						not reported
Ritter Y, 2024	RITTER, Y., SUN, X., SPINDLER, L., PFISTER, D., GRUBER, M., SCHWENK, M. STAIR-CLIMBING “EXERCISE SNACKS” INTEGRATED INTO DAILY LIFE: A PROOF-OF-CONCEPT STUDY. 29th Annual Congress of theEUROPEAN COLLEGE OF SPORT SCIENCE2 - 5 July 2024, Glasgow - Scotland, UK	Ritter Y, 2024	2024	Germany	No	This study aimed to test theproof-of-concept of a self-administered stair-climbing exercise snacking training program into daily routines	Single Group Pre-Post	Chronic	Yes	8	8	Physically inactive adults	1	1	0	0	1	0	0	0	1	0	0	0	0	0	0	41	No	0.75	No	Daily Life	yes	Exercise Snacks	Stair Climbing	8	6	3	No	Not Reported	Not Reported	No						not reported	60
Babir F, 2024	BABIR, F., ISLAM, H., MCCREARY, S., VAZ, E., JUNG, M., SINGER, J., RICHARDS, D., GIBALA, M., LITTLE, J. FEASIBILITY OF TECHNOLOGY-ENABLED EXERCISE SNACKS IN A REAL-WORLD SETTING: A PROOF-OF-CONCEPT RANDOM-IZED CLINICAL TRIAL. 29th Annual Congress of theEUROPEAN COLLEGE OF SPORT SCIENCE2 - 5 July 2024, Glasgow - Scotland, UK	Babir F, 2024	2024	Canada	Yes	This two-site pilot randomized controlled trial investigated the feasibility and preliminaryefficacy of a 12-wk technology-enabled, remotely delivered ES intervention	Randomised Controlled	Chronic	Yes	77	70	Inactive adults	1	1	0	0	1	0	0	0	1	0	0	0	0	0	0	54	No	0.73	Not Relevant	Daily Life	yes	Exercise Snacks	Body Weight	33	12	3	No	Not Reported	Not Reported	No						not reported	60
[truncated: 22 more columns]

## Sheet: cert
study	1. Detailed description of the type of exercise equipment	2. Detailed description of the qualifications, expertise and/or training	3. Describe whether exercises are performed individually or in a group	4. Describe whether exercises are supervised or unsupervised	5. Detailed description of how adherence to exercise is measured and reported	6. Detailed description of motivation strategies	7a. Detailed description of the decision rule(s) for determining exercise progression	7b. Detailed description of how the exercise program was progressed	8. Detailed description of each exercise to enable replication	9. Detailed description of any home programme component	10. Describe whether there are any non-exercise components	11. Describe the type and number of adverse events that occur during exercise	12. Describe the setting in which the exercises are performed	13. Detailed description of the exercise intervention	14a. Describe whether the exercises are generic (one size fits all) or tailored	14b. Detailed description of how exercises are tailored to the individual	15. Describe the decision rule for determining the starting level	16a. Describe how adherence or fidelity is assessed/measured	16b. Describe the extent to which the intervention was delivered as planned
McKay HA 2005	no equipment required	required only minimal training of generalist (rather than physical education) teachers	group	supervised	attendance; average number of class jumps per session	not reported	not reported	not reported	counter movement jumps (two foot take off, clutch knees, two foot landing)	no home components	no non-exercise components	not reported	school classroom	8-months; 5x week	generic	not applicable	not applicable	attendance; average number of class jumps per session	insufficient detail
McKay HA 2005_score	Reported	Reported	Reported	Reported	Reported	Not Reported	Not Reported	Not Reported	Reported	Not Applicable	Not Applicable	Not Reported	Reported	Reported	Reported	Not Applicable	Not Applicable	Reported	Not Reported
Elley R 2006	no equipment required	advice given by the researcher	not reported	not reported	Figure 1	not reported	not applicable as crossover trial	not applicable as crossover trial	4 x 10-minute episodes of brisk walking per day	no home components	no non-exercise components	Apart from one participant who sprained her ankle just prior to commencing the first regime, there were no other reports of adverse events during the study period orduring the 2 months subsequent to the study	not clear	four 10-minute ‘snacks’ of exercise	tailored	a pace that made them ‘puff’ and increased their heart rate	a pace that made them ‘puff’ and increased their heart rate	Figure 1 and Table 2	insufficient detail
Elley R 2006_score	Reported	Reported	Not Reported	Not Reported	Reported	Not Reported	Not Applicable	Not Applicable	Reported	Not Applicable	Not Applicable	Reported	Not Reported	Reported	Reported	Reported	Reported	Reported	Not Reported
Francois ME 2014	treadmill; resistance bands	not reported	individually	supervised	Data are from n=9	not reported	not applicable as crossover trial	not applicable as crossover trial	Six 1 min work bouts, consisting of walking at 90% HRmax with 1 min recovery (slow walk) between each, were completed 30 min before breakfast, lunch and dinner	no home components	no non-exercise components	not reported	laboratory	walking at 90% HRmax; resistance-based exercise; recovery time reported	tailored	baseline CPET	baseline CPET	not reported	insufficient detail
Francois ME 2014_score	Reported	Not Reported	Reported	Reported	Reported	Not Reported	Not Applicable	Not Applicable	Reported	Not Applicable	Not Applicable	Not Reported	Reported	Reported	Reported	Reported	Reported	Not Reported	Not Reported
Ajibewa TA 2017	body weight	not reported	group	supervised	heart rate	Activities were performed with music to aid in sustaining the proper intensity of exercise for each condition (Block, 2018)	not applicable as crossover trial	not applicable as crossover trial	Full details presented in Figure 1 of Block, 2018	no home components	non exercise control	not reported	laboratory	Full details presented in Figure 1 of Block, 2018	tailored	heart rate reserve	heart rate reserve	The remaining 39 participants completed all 4 experimental conditions in random order	insufficient detail
Ajibewa TA 2017_score	Reported	not reported	Reported	Reported	Reported	Reported	Not Applicable	Not Applicable	Reported	Not Applicable	Reported	Not Reported	Reported	Reported	Reported	Reported	Reported	Reported	Not Reported
Bhammar DM 2017	treadmill	not reported	individually	supervised	heart rate data	not reported	not applicable as crossover trial	not applicable as crossover trial	10x 2-min vigorous treadmill walking	no home components	non exercise control	not reported	laboratory	10x 2-min vigorous treadmill walking performed once every hour	tailored	baseline CPET	baseline CPET	heart rate	insufficient detail
Bhammar DM 2017_score	Reported	Not Reported	Reported	Reported	Reported	Not Reported	Not Applicable	Not Applicable	Reported	Not Applicable	Reported	Not Reported	Reported	Reported	Reported	Reported	Reported	Reported	Not Reported
Engeroff T 2017	electrically braked cycle ergometer	not reported	individually	supervised	Data for n=18 presented in Table 1 & 18 completed the study from Engeroff, 2022	not reported	not applicable as crossover trial	not applicable as crossover trial	5 bouts of 6 min cycling at 70% VO2 max.	no home components	non exercise control	No adverse events or medical conditions, as per Engeroff, 2022	laboratory	5 bouts of 6 min cycling at 70% VO2 max.	tailored	70% VO2max	baseline CPET	Data for n=18 presented in Table 1 & 18 completed the study from Engeroff, 2022	insufficient detail
Engeroff T 2017_score	Reported	Not Reported	Reported	Reported	Reported	Not Reported	Not Applicable	Not Applicable	Reported	Not Applicable	Reported	Reported	Reported	Reported	Reported	Reported	Reported	Reported	Not Reported
Nagy MR 2017	body weight	not reported	group	supervised	heart rate	Activities were performed with music to aid in sustaining the proper intensity of exercise for each condition (Block, 2018)	not applicable as crossover trial	not applicable as crossover trial	Full details presented in Figure 1 of Block, 2018	no home components	non exercise control	not reported	laboratory	Full details presented in Figure 1 of Block, 2018	tailored	heart rate reserve	heart rate reserve	The remaining 39 participants completed all 4 experimental conditions and all study questionnaires	insufficient detail
Nagy MR 2017_score	Reported	Not Reported	Reported	Reported	Reported	Reported	Not Applicable	Not Applicable	Reported	Not Applicable	Reported	Not Reported	Reported	Reported	Reported	Reported	Reported	Reported	Not Reported
Ho BH 2018	air braked cycle ergometer	experienced laboratory trainer	individually	supervised	Of the 18 participants, 17 of them completed at least 75% of the training sessions (mean training sessions compliance was 88.6%±8.8%)	participants received strong verbal encouragement throughout the exercise duration	Progression in each individual’s training stimuli was ensured with each individual exerting their own perceived maximal effort during each of the training session, that is, increasing in cycle cadence where the faster and harder the individual exerts, the greater the generated power output of the cycle	Progression in each individual’s training stimuli was ensured with each individual exerting their own perceived maximal effort during each of the training session, that is, increasing in cycle cadence where the faster and harder the individual exerts, the greater the generated power output of the cycle	each WAnT bout was preceded by 60 s of warm-up cycling at intensity of less than 50 W resistance and followed by a single ‘allout’ 30 s cycle sprint effort. Participants were asked to cycle at 20–30 revolutions per min during the warm-up and towards the end of this 60 s duration, a countdown of ‘3, 2, 1 and Go’ was provided where the individual was instructed to exert maximally at ‘Go’ and then t…	no home components	no non-exercise components	not reported	laboratory	conducted for 3 non-consecutive days per week for 8 weeks	tailored	individual maximal effort	individual maximal effort	Of the 18 participants, 17 of them completed at least 75% of the training sessions (mean training sessions compliance was 88.6%±8.8%)	Adherance and training data fully reported
Ho BH 2018_score	Reported	Reported	Reported	Reported	Reported	Reported	Reported	Reported	Reported	Not Applicable	Not Applicable	Not Reported	Reported	Reported	Reported	Reported	Reported	Reported	Reported
Buckner S 2018_a	knee extension, chest press machine	not reported	individually	supervised	Individuals trained to volitional failure	encouraged during the training visits to beat their previous best	The load was progressively increased each attempt to try to reach or exceed their previous 1RM	The load was progressively increased each attempt to try to reach or exceed their previous 1RM	During the attempts for knee extension, if the participants failed to hit the bar before the ﬁfth attempt, the training session for that limb was terminated. Similarly, if the participants failed to fully lockout their arms on the chest press, the training session for that exercise was terminated	no home components	no non-exercise components	not reported	laboratory	at least 48 h in between training sessions for eight consecutive weeks, from Mattocks, 2017	tailored	individual maximal effort	baseline 1RM test	During the attempts for knee extension, if the participants failed to hit the bar before the ﬁfth attempt, the training session for that limb was terminated. Similarly, if the participants failed to fully lockout their arms on the chest press, the training session for that exercise was terminated	The majority of individuals completed three attempts but no one completed more than ﬁve attempts per limb/exercise for the TEST group during training
Buckner S 2018_a_score	Reported	Not Reported	Reported	Reported	Reported	Reported	Reported	Reported	Reported	Not Applicable	Not Applicable	Not Reported	Reported	Not Reported	Reported	Reported	Reported	Reported	Not Reported
Buckner S 2018_b	knee extension, chest press machine	not reported	individually	supervised	Individuals trained to volitional failure	encouraged during the training visits to beat their previous best	The load was progressively increased each attempt to try to reach or exceed their previous 1RM	The load was progressively increased each attempt to try to reach or exceed their previous 1RM	During the attempts for knee extension, if the participants failed to hit the bar before the ﬁfth attempt, the training session for that limb was terminated. Similarly, if the participants failed to fully lockout their arms on the chest press, the training session for that exercise was terminated	no home components	no non-exercise components	not reported	laboratory	at least 48 h in between training sessions for eight consecutive weeks, from Mattocks, 2017	tailored	individual maximal effort	baseline 1RM test	During the attempts for knee extension, if the participants failed to hit the bar before the ﬁfth attempt, the training session for that limb was terminated. Similarly, if the participants failed to fully lockout their arms on the chest press, the training session for that exercise was terminated	The majority of individuals completed three attempts but no one completed more than ﬁve attempts per limb/exercise for the TEST group during training
Buckner S 2018_b_score	Reported	Not Reported	Reported	Reported	Reported	Reported	Reported	Reported	Reported	Not Applicable	Not Applicable	Not Reported	Reported	Not Reported	Reported	Reported	Reported	Reported	Not Reported
Gay JL 2018	stair climbing ergometer	not reported	individually	supervised	Heart rate and number of steps reported	not reported	not applicable as crossover trial	not applicable as crossover trial	2-min bouts of stair climbing once per hour for 8 h. Bouts were performed each subsequent hour for the 2 min condition, and every other hour for the 4 min condition. Both stair climbing days had a total dose of 16 min of stair climbing	no home components	non exercise control	no unintended effects or harms occurred in the study.	laboratory	2-min bouts of stair climbing once per hour for 8 h. Bouts were performed each subsequent hour for the 2 min condition, and every other hour for the 4 min condition. Both stair climbing days had a total dose of 16 min of stair climbing	tailored	heart rate reserve	Participants practiced using the stair climbing ergometer and heart rate monitor to determine a comfortable starting speed	Heart rate and step count	insufficient detail
Gay JL 2018_score	Reported	Not Reported	Reported	Reported	Reported	Not Reported	Not Applicable	Not Applicable	Reported	Not Applicable	Reported	Reported	Reported	Reported	Reported	Reported	Reported	Reported	Not Reported
Maylor BD 2018	treadmill	not reported	individually	supervised	Participants were supervised throughout the conditions to ensure adherence to the protocols and were permitted to watch DVDs, read, talk, or work on a laptop when seated	not reported	not applicable as crossover trial	not applicable as crossover trial	Sitting interrupted with high-intensity PA breaks (SIT-ACT):after 30-min rest, participants completed 2 min 32 s bouts ofhigh-intensity PA (85% V ˙O2 R) at 60-min intervals	no home components	non exercise control	not reported	laboratory	Sitting interrupted with high-intensity PA breaks (SIT-ACT):after 30-min rest, participants completed 2 min 32 s bouts ofhigh-intensity PA (85% V ˙O2 R) at 60-min intervals	tailored	85% V ˙O2 R	baseline cpet	supervised lab study exercising at VO2 reserve	insufficient detail
Maylor BD 2018_score	Reported	Not Reported	Reported	Reported	Reported	Not Reported	Not Applicable	Not Applicable	Reported	Not Applicable	Reported	Not Reported	Reported	Reported	Reported	Reported	Reported	Reported	Not Reported
Block SS 2018	body weight	not reported	group	supervised	heart rate	Activities were performed with music to aid in sustaining the proper intensity of exercise for each condition (Block, 2018)	not applicable as crossover trial	not applicable as crossover trial	Full details presented in Figure 1 of Block, 2018	no home components	non exercise control	not reported	laboratory	Full details presented in Figure 1 of Block, 2018	tailored	heart rate reserve	heart rate reserve	The remaining 39 participants completed all 4 experimental conditions and all study questionnaires	insufficient detail
Block SS 2018_score	Reported	Not Reported	Reported	Reported	Reported	Reported	Not Applicable	Not Applicable	Reported	Not Applicable	Reported	Not Reported	Reported	Reported	Reported	Reported	Reported	Reported	Not Reported
O'Sullivan MP 2018	body weight	not reported	group	supervised	heart rate	Activities were performed with music to aid in sustaining the proper intensity of exercise for each condition (Block, 2018)	not applicable as crossover trial	not applicable as crossover trial	Full details presented in Figure 1 of Block, 2018	no home components	non exercise control	not reported	laboratory	Full details presented in Figure 1 of Block, 2018	tailored	heart rate reserve	heart rate reserve	The remaining 39 participants completed all 4 experimental conditions in random order	insufficient detail
O'Sullivan MP 2018_score	Reported	Not Reported	Reported	Reported	Reported	Reported	Not Applicable	Not Applicable	Reported	Not Applicable	Reported	Not Reported	Reported	Reported	Reported	Reported	Reported	Reported	Not Reported
Little JP 2019	electrically braked cycle ergometer	not reported	individually	supervised	consort; table 2; contact if training sessions missed	not reported	Each sprint was performed at a resistance of 0.21 N m/kg and exercise was all out	Each sprint was performed at a resistance of 0.21 N m/kg and exercise was all out	The SS exercise bouts consisted of a 2-min warm-up followed by a 20-s sprint and then a 1-min cooldown (i.e., three separate workout sessions each lasting 3 min 20 s). The warm-up, cooldown, and recovery periods were all performed at 50 Watts	no home components	no non-exercise components	No adverse events were reported	laboratory	There was 24–72 h of recovery between training sessions (e.g., aiming for Monday, Wednesday, and Friday each week)	tailored	individual maximal effort	each sprint was performed at a resistance of 0.21 N m/kg; all-out	consort; table 2; contact if training sessions missed	insufficient detail
Little JP 2019_score	Reported	Not Reported	Reported	Reported	Reported	Not Reported	Reported	Reported	Reported	Not Applicable	Not Applicable	Reported	Reported	Reported	Reported	Reported	Reported	Reported	Not Reported
Jenkins EM 2019	Stairs	not reported	individually	supervised	The 12 participants in the training intervention completed all scheduled training sessions	not reported	all-out sprints	all-out sprints	3 times per day, 3 days a week, for a total of 54 training sessions over 6 weeks. Three bouts were performed each day, separated by a minimum of 1 h and maximum of 4 h. Each bout was preceded by a dynamic warm-up consisting of 10 jumpingjacks, 10 air squats, and 5 lunges on each side, and followed by a cool-down consisting of 1 min of level walking.	no home components	non exercise control	not reported	laboratory	3 times per day, 3 days a week, for a total of 54 training sessions over 6 weeks. Three bouts were performed each day, separated by a minimum of 1 h and maximum of 4 h. Each bout was preceded by a dynamic warm-up consisting of 10 jumpingjacks, 10 air squats, and 5 lunges on each side, and followed by a cool-down consisting of 1 min of level walking.recovery between stair climbing bouts, i.e., 1–4…	tailored	as quickly and safely as possible	as quickly and safely as possible	The 12 participants in the training intervention completed all scheduled training sessions	insufficient detail
Jenkins EM 2019_score	Reported	Not Reported	Reported	Reported	Reported	Not Reported	Reported	Reported	Reported	Not Applicable	Reported	Not Reported	Reported	Reported	Reported	Reported	Reported	Reported	Not Reported
Perkin OJ 2019	Chair & Body Weight	not reported	individually	unsupervised	Adherence to the ES intervention was 98% (2 (1) sessions out of 56 sessions missed), and no adverse events occurred during the intervention period in either group.	not reported	as many reps as possible	as many reps as possible	Full details provided in a supplementary file	Full details provided in a supplementary file	non exercise control	No adverse events were reported	Home	The time inbetween training sessions not reported	tailored	individual maximal effort	individual maximal effort	Adherence to the ES intervention was 98% (2 (1) sessions out of 56 sessions missed), and no adverse events occurred during the intervention period in either group.	insufficient detail
Perkin OJ 2019_score	Reported	Not Reported	Reported	Reported	Reported	Not Reported	Reported	Reported	Reported	Reported	Reported	Reported	Reported	Not Reported	Reported	Reported	Reported	Reported	Not Reported
Dogra S 2019	Cycle Ergometer	not reported	individually	supervised	Mean ± sd data in table 1 with n=10	not reported	not applicable as crossover trial	not applicable as crossover trial	60-s warm-up at 50 W, 5 s of unloaded cycling 20-s sprint at 5% body weight, and 95-scool-down at 50 W. The exercise bouts were performed at minute 60, 120, and 180 of the 4 h session for a total activity time of 9 min, with a total of 1 min of high intensity exercise	no home components	non exercise control	not reported	laboratory	Sessions were scheduled a minimum of 5 days apart to ensure there was no effect of the previous session	tailored	all-out @ 5% of body weight	all-out @ 5% of body weight	Mean ± sd data in table 1 with n=10	insufficient detail
Dogra S 2019_score	Reported	Not Reported	Reported	Reported	Reported	Not Reported	Not Applicable	Not Applicable	Reported	Not Applicable	Reported	Not Reported	Reported	Reported	Reported	Reported	Reported	Reported	Not Reported
Bailey D 2019	Cycle Ergometer	not reported	individually	supervised	12 participants (7 female) completed the study and provided 100 % of data	not reported	not applicable as crossover trial	not applicable as crossover trial	Sedentary time interrupted with high-intensity physical activity(SED-ACT): sedentary time was interrupted with high-intensitycycling at predicted 90 % ˙VO 2max for 60 s (with 30 s cycling at60 W immediately before and after) at 45, 75, 105, 135, 165,195, 225, 255, 285 and 315 min. The PA was volume- and dura-tion-matched to the HIIE condition	no home components	non exercise control	not reported	laboratory	Participants completed 3 experimental conditions with a washout of ≥ 6 days to eliminate potential carryover effects.	tailored	baseline CPET	baseline CPET	12 participants (7 female) completed the study and provided 100 % of data	insufficient detail
Bailey D 2019_score	Reported	Not Reported	Reported	Reported	Reported	Not Reported	Not Applicable	Not Applicable	Reported	Not Applicable	Reported	Not Reported	Reported	Reported	Reported	Reported	Reported	Reported	Not Reported
Weston E 2019	body weight	not reported	group	supervised	heart rate	music was used to aid in guiding the proper activity intensity and to signal initiation and completion of each activity and screen-time break	not applicable as crossover trial	not applicable as crossover trial	Full details presented in Figure 1 of Block, 2018	no home components	non exercise control	not reported	laboratory	Full details presented in Figure 1 of Block, 2018	tailored	heart rate reserve	heart rate reserve	The remaining 39 participants completed all 4 experimental conditions in random order	insufficient detail
Weston E 2019_score	Reported	Not Reported	Reported	Reported	Reported	Reported	Not Applicable	Not Applicable	Reported	Not Applicable	Reported	Not Reported	Reported	Reported	Reported	Reported	Reported	Reported	Not Reported
Rafiei H 2021	Stairs	not reported	individually	supervised	All participants complied with the 24-h dietary rep-lication and refrained from physical activity aside from ac-tivities of daily living before each trial; heart rate and rpe data provided	not reported	not applicable as crossover trial	not applicable as crossover trial	instructed to ascend three flights of stairs without skipping steps (55 steps) as quickly and safely as possible, every hour beginning at 60 min, for a total of eight stair snacks.	no home components	non exercise control	not reported	laboratory	participants were instructed to ascend three flights of stairs without skipping steps (55 steps) as quickly and safely as possible, every hour beginning at 60 min, for a total of eight stair snacks. The stair climbing snacks at 180 and 360 min were performed immediately before meal consumption	tailored	as quickly and safely as possible	as quickly and safely as possible	All participants complied with the 24-h dietary rep-lication and refrained from physical activity aside from ac-tivities of daily living before each trial; heart rate and rpe data	insufficient detail
Rafiei H 2021_score	Reported	Not Reported	Reported	Reported	Reported	Not Reported	Not Applicable	Not Applicable	Reported	Not Applicable	Reported	Not Reported	Reported	Reported	Reported	Reported	Reported	Reported	Not Reported
Hasan R 2020	body weight & resistance bands	not reported	individually	unsupervised	Compliance was monitored by weekly contact with the study participants either via phone call or text messaging, and exercise log sheets	not reported	We started with medium resistance bands during the first month of the study, then all participants were switched to the heavy resistance bands until the end of the study. Progressive overload was applied to the exercise sessions throughout the 3-month intervention	We started with medium resistance bands during the first month of the study, then all participants were switched to the heavy resistance bands until the end of the study. Progressive overload was applied to the exercise sessions throughout the 3-month intervention	Provided via supplementary video	Provided via supplementary video	no non-exercise components	All participants were able to comply with the exercise intervention and none reported any incidence of hypoglycemia or injury.	Home	Time inbetween training sessions not reported	generic	resistance bands and progressive overload	medium resistance bands	Compliance was monitored by weekly contact with the study participants either via phone call or text messaging	insufficient detail
Hasan R 2020_score	Reported	Not Reported	Reported	Reported	Reported	Not Reported	Reported	Reported	Reported	Reported	Not Applicable	Reported	Reported	Not Reported	Reported	Reported	Reported	Reported	Not Reported
Nagy M 2020	body weight	not reported	group	supervised	heart rate	Activities were performed with music to aid in sustaining the proper intensity of exercise for each condition (Block, 2018)	not applicable as crossover trial	not applicable as crossover trial	Full details presented in Figure 1 of Block, 2018	no home components	non exercise control	not reported	laboratory	Full details presented in Figure 1 of Block, 2018	tailored	heart rate reserve	heart rate reserve	The remaining 39 participants completed all 4 experimental conditions in random order	insufficient detail
Nagy M 2020_score	Reported	Not Reported	Reported	Reported	Reported	Reported	Not Applicable	Not Applicable	Reported	Not Applicable	Reported	Not Reported	Reported	Reported	Reported	Reported	Reported	Reported	Not Reported
Caldwell HG 2020	Stairs	not reported	individually	supervised	All participants complied with the 24-h dietary rep-lication and refrained from physical activity aside from ac-tivities of daily living before each trial; heart rate and rpe data provided	not reported	not applicable as crossover trial	not applicable as crossover trial	instructed to ascend three flights of stairs without skipping steps (55 steps) as quickly and safely as possible, every hour beginning at 60 min, for a total of eight stair snacks.	no home components	non exercise control	not reported	laboratory	participants were instructed to ascend three flights of stairs without skipping steps (55 steps) as quickly and safely as possible, every hour beginning at 60 min, for a total of eight stair snacks. The stair climbing snacks at 180 and 360 min were performed immediately before meal consumption	tailored	as quickly and safely as possible	as quickly and safely as possible	All participants complied with the 24-h dietary rep-lication and refrained from physical activity aside from ac-tivities of daily living before each trial; heart rate and rpe data	insufficient detail
Caldwell HG 2020_score	Reported	Not Reported	Reported	Reported	Reported	Not Reported	Not Applicable	Not Applicable	Reported	Not Applicable	Reported	Not Reported	Reported	Reported	Reported	Reported	Reported	Reported	Not Reported
Wun CH 2020	air braked cycle ergometer	not reported	individually	supervised	Training adherence was 99.6%	not reported	The duration of each cycle sprint bout commenced with 15-s for training week 1, then increased to 20-s per bout for week 2 and finally to 30-s from week 3 to week 6	The duration of each cycle sprint bout commenced with 15-s for training week 1, then increased to 20-s per bout for week 2 and finally to 30-s from week 3 to week 6	They were required to perform a single 30-s ‘all-out’	no home components	non exercise control	No injuries or clinical complications sustained over the period of the study	laboratory	INT performed 30-s WAnT bouts three times a day in the morning, afternoon and evening with each bout separated by ~4 h of rest, performed for 3 days a week for 6 weeks	tailored	all-out cycling	10-s all-out sprints	Training adherence was 99.6%	insufficient detail
Wun CH 2020_score	Reported	Not Reported	Reported	Reported	Reported	Not Reported	Reported	Reported	Reported	Not Applicable	Reported	Reported	Reported	Reported	Reported	Reported	Reported	Reported	Not Reported
Cabral-Santos C 2021	Stairs	not reported	individually	supervised	All participants complied with the 24-h dietary rep-lication and refrained from physical activity aside from ac-tivities of daily living before each trial; heart rate and rpe data provided	not reported	not applicable as crossover trial	not applicable as crossover trial	instructed to ascend three flights of stairs without skipping steps (55 steps) as quickly and safely as possible, every hour beginning at 60 min, for a total of eight stair snacks.	no home components	non exercise control	not reported	laboratory	participants were instructed to ascend three flights of stairs without skipping steps (55 steps) as quickly and safely as possible, every hour beginning at 60 min, for a total of eight stair snacks. The stair climbing snacks at 180 and 360 min were performed immediately before meal consumption	tailored	as quickly and safely as possible	as quickly and safely as possible	All participants complied with the 24-h dietary rep-lication and refrained from physical activity aside from ac-tivities of daily living before each trial; heart rate and rpe data	insufficient detail
Cabral-Santos C 2021_score	Reported	Not Reported	Reported	Reported	Reported	Not Reported	Not Applicable	Not Applicable	Reported	Not Applicable	Reported	Not Reported	Reported	Reported	Reported	Reported	Reported	Reported	Not Reported
Liang IJ 2022	Chair & Body Weight	not reported	individually	unsupervised	A mean (SD) number of days attempted (out of 28) of 26 (3) for the ES group	not reported	as many reps as possible	as many reps as possible	Full details provided in a supplementary file	Full details provided in a supplementary file	non exercise control	Only one adverse event (exacerbating a preexisting injury)	Home	Time inbetween training sessions not reported	tailored	individual maximal effort	individual maximal effort	A mean (SD) number of days attempted (out of 28) of 26 (3) for the ES group	insufficient detail
Liang IJ 2022_score	Reported	Not Reported	Reported	Reported	Reported	Not Reported	Reported	Reported	Reported	Reported	Reported	Reported	Reported	Not Reported	Reported	Reported	Reported	Reported	Not Reported
Fyfe JJ 2022	Chair, Step & Body Weight	not reported	individually	unsupervised	Full details of adherance in Table 2	not reported	To provide variety and progressive overload, the five exercises prescribed for weeks 3–4 were changed to: 1) squat into high knee march (knee to elbow), 2) single-leg quarter squat, 3) rapid step ups (involving a rapid concentric phase and performed using a staircase step, or another available step of a similar height), 4) single-leg calf raise, and 5) rapid clock stepping. For unilateral exercis…	To provide variety and progressive overload, the five exercises prescribed for weeks 3–4 were changed to: 1) squat into high knee march (knee to elbow), 2) single-leg quarter squat, 3) rapid step ups (involving a rapid concentric phase and performed using a staircase step, or another available step of a similar height), 4) single-leg calf raise, and 5) rapid clock stepping. For unilateral exercis…	Full details provided on page 4	Full details provided on page 4	non exercise control	Full reporting on pages 6-7	Home	Full details provided on page 4 time inbetween training sessions not reported	tailored	individual maximal effort	individual maximal effort	Full details of adherance in Table 2	insufficient detail
Fyfe JJ 2022_score	Reported	Not Reported	Reported	Reported	Reported	Not Reported	Reported	Reported	Reported	Reported	Reported	Reported	Reported	Not Reported	Reported	Reported	Reported	Reported	Not Reported
Engeroff T 2022	electrically braked cycle ergometer	not reported	individually	supervised	18 completed the study	not reported	not applicable as crossover trial	not applicable as crossover trial	5 bouts of 6 min cycling at 70% VO2 max.	no home components	non exercise control	No adverse events or medical conditions	laboratory	5 bouts of 6 min cycling at 70% VO2 max.	tailored	70% VO2max	baseline CPET	Data for n=18 presented in Table 1 & 18 completed the study from Engeroff, 2022	insufficient detail
Engeroff T 2022_score	Reported	Not Reported	Reported	Reported	Reported	Not Reported	Not Applicable	Not Applicable	Reported	Not Applicable	Reported	Reported	Reported	Reported	Reported	Reported	Reported	Reported	Not Reported
Maylor BD 2022	treadmill	not reported	individually	supervised	Participants were supervised throughout the conditions to ensure adherence to the protocols and were permitted to watch DVDs, read, talk, or work on a laptop when seated	not reported	not applicable as crossover trial	not applicable as crossover trial	Sitting interrupted with high-intensity PA breaks (SIT-ACT):after 30-min rest, participants completed 2 min 32 s bouts ofhigh-intensity PA (85% V ˙O2 R) at 60-min intervals	no home components	non exercise control	not reported	laboratory	Sitting interrupted with high-intensity PA breaks (SIT-ACT):after 30-min rest, participants completed 2 min 32 s bouts ofhigh-intensity PA (85% V ˙O2 R) at 60-min intervals	tailored	85% V ˙O2 R	baseline cpet	supervised lab study exercising at VO2 reserve	insufficient detail
Maylor BD 2022_score	Reported	Not Reported	Reported	Reported	Reported	Not Reported	Not Applicable	Not Applicable	Reported	Not Applicable	Reported	Not Reported	Reported	Reported	Reported	Reported	Reported	Reported	Not Reported
Jansons P 2022	body weight	Each exercise snack was prescribed by an accredited exercise physiologist	individually	unsupervised	Study retention was 100% (15/15 participants completed the study). A total of 8640 exercises were prescribed by the AEPvia the Alexa to all 15 participants across 12 weeks. The meanadherence to the prescribed number of exercises completedacross 12 weeks follow up was 115% (95% CI, 84%-147%); i.e.participants completed a mean (± SD) of 663 ± 329 exercises(Figure 3).	Alexa	Exercise progression was achieved by increasing range and type of movement, and introducing progressions of the exercises	Exercise progression was achieved by increasing range and type ofmovement, and introducing progressions of the exercises	Each‘exercise snack’ involved four body weight only exercises for the upper and lower body (e.g. marching on the spot, sit to stand, calf raise, wall push up, tandem walking).	Full details provided on page 4	no non-exercise components	No participant reported any adverse event related to the intervention across 12-week intervention. There was only one serious adverse event, which was not related to the intervention (recent diagnosis of cancer that required treatment) and meant the participant was unable to complete their followup 30 second sit-to-stand test	Home	Despite good detail of exercise programme, the time inbetween training sessions was not reported	tailored	Exercises prescribed at moderate intensity	RPE	Study retention was 100% (15/15 participants completed thestudy). A total of 8640 exercises were prescribed by the AEPvia the Alexa to all 15 participants across 12 weeks. The meanadherence to the prescribed number of exercises completedacross 12 weeks follow up was 115% (95% CI, 84%-147%); i.e.participants completed a mean (± SD) of 663 ± 329 exercises(Figure 3).	we did not measure exercise fidelity (either in-person or via videoconferencing)
Jansons P 2022_score	Reported	Reported	Reported	Reported	Reported	Reported	Reported	Reported	Reported	Reported	Not Applicable	Reported	Reported	Not Reported	Reported	Reported	Reported	Reported	Not Reported
Stawarz K 2023	Chair & Body Weight	not reported	individually	supervised	not applicable	not applicable	not applicable	not applicable	full details provided in a reference	full details provided in a reference	no non-exercise components	not reported	Home	insufficient detail	tailored	individual maximal effort	individual maximal effort	not applicable	not applicable
Stawarz K 2023_score	Reported	Not Reported	Reported	Reported	Not Applicable	Not Applicable	Not Applicable	Not Applicable	Reported	Reported	Not Applicable	Not Reported	Reported	Not Reported	Reported	Reported	Reported	Not Applicable	Not Applicable
Western M 2023	Chair & Body Weight	not reported	individually	Participants were instructed to complete the exercises twice a day at home, and only to perform exercise snacks when there was someone else present in the home with capacity to call for help in the event of an emergency.	Of the 18 participants who completed the follow-up assessment, all provided physical function, cognitive function, and health, wellbeing and psychological outcome data across all tests. Sixteen of the 18 participants returned their exercise snacking logbooks, which showed a reported adherence rate of 80% of all exercise snacks completed across the whole group. One participant elected to discontin…	not reported	As many reps as possible	As many reps as possible	Full details provided in a supplementary file	Full details provided in a supplementary file	no non-exercise components	Reported on page 5	Home	Time inbetween training sessions not reported	tailored	individual maximal effort	individual maximal effort	Of the 18 participants who completed the follow-up assessment, all provided physical function, cognitive function, and health, wellbeing and psychological outcome data across all tests. Sixteen of the 18 participants returned their exercise snacking logbooks, which showed a reported adherence rate of 80% of all exercise snacks completed across the whole group. One participant elected to discontin…	insufficient detail
Western M 2023_score	Reported	Not Reported	Reported	Reported	Reported	Not Reported	Reported	Reported	Reported	Reported	Not Applicable	Reported	Reported	Not Reported	Reported	Reported	Reported	Reported	Not Reported
Jansons P 2023	body weight	Each exercise snack was prescribed by an accredited exercise physiologist	individually	unsupervised	Study retention was 100% (15/15 participants completed the study). A total of 8640 exercises were prescribed by the AEPvia the Alexa to all 15 participants across 12 weeks. The meanadherence to the prescribed number of exercises completedacross 12 weeks follow up was 115% (95% CI, 84%-147%); i.e.participants completed a mean (± SD) of 663 ± 329 exercises(Figure 3).	Alexa	Exercise progression was achieved by increasing range and type of movement, and introducing progressions of the exercises	Exercise progression was achieved by increasing range and type ofmovement, and introducing progressions of the exercises	Each‘exercise snack’ involved four body weight only exercises for the upper and lower body (e.g. marching on the spot, sit to stand, calf raise, wall push up, tandem walking).	Full details provided on page 4	no non-exercise components	No participant reported any adverse event related to the intervention across 12-week intervention. There was only one serious adverse event, which was not related to the intervention (recent diagnosis of cancer that required treatment) and meant the participant was unable to complete their followup 30 second sit-to-stand test	Home	Despite good detail of exercise programme, the time inbetween training sessions was not reported	tailored	Exercises prescribed at moderate intensity	RPE	Study retention was 100% (15/15 participants completed thestudy). A total of 8640 exercises were prescribed by the AEPvia the Alexa to all 15 participants across 12 weeks. The meanadherence to the prescribed number of exercises completedacross 12 weeks follow up was 115% (95% CI, 84%-147%); i.e.participants completed a mean (± SD) of 663 ± 329 exercises(Figure 3).	we did not measure exercise fidelity (either in-person or via videoconferencing)
Jansons P 2023_score	Reported	Reported	Reported	Reported	Reported	Reported	Reported	Reported	Reported	Reported	Not Applicable	Reported	Reported	Not Reported	Reported	Reported	Reported	Reported	Not Reported
Schmidt WD, 2001	The Schwinn AirDyne (Schwinn Cycling and Fitness, Inc., Boulder, CO)	Subjects reported to the designated exercise room of the physical education building during scheduled hours where a trained undergraduate student exercise leader was responsible for recording attendance and exercise heart rates	individually	supervised	Exercise participation did not differ signifi-cantly among the exercise groups with regard to the averagenumber of days per week they attended the sessions (1 _x0001_ 30 _x0002_3.9 _x0003_ 0.51; 2 _x0001_ 15 _x0002_ 3.7 _x0003_ 0.46; 3 _x0001_ 10 _x0002_ 3.7 _x0003_ 0.56)	Exercise leaders were also responsible for encouraging compliance to the treatment protocol and made every effort to accommodate the participants	Subjects in the 2 _x0001_ 15 group exercised for two 7:30 minutebouts per day (weeks 1–2), two 10 minute bouts per day (weeks3– 4) and two 15 minute bouts per day (weeks 5–12). Subjectsin the 3 _x0001_ 10 group exercised for three 5 minute bouts per day(weeks 1–2), three 6:40 minute bouts per day (weeks 3– 4) andthree 10 minute bouts per day (weeks 5–12). Intensity of exercise was adjusted by inc…	Subjects in the 2 _x0001_ 15 group exercised for two 7:30 minutebouts per day (weeks 1–2), two 10 minute bouts per day (weeks3– 4) and two 15 minute bouts per day (weeks 5–12). Subjectsin the 3 _x0001_ 10 group exercised for three 5 minute bouts per day(weeks 1–2), three 6:40 minute bouts per day (weeks 3– 4) andthree 10 minute bouts per day (weeks 5–12). Intensity of exercise was adjusted by inc…	The Schwinn AirDyne (Schwinn Cycling and Fitness, Inc., Boulder, CO)	no home components	no non-exercise components	not reported	University exercise room	Subjects in the 2 _x0001_ 15 group exercised for two 7:30 minutebouts per day (weeks 1–2), two 10 minute bouts per day (weeks3– 4) and two 15 minute bouts per day (weeks 5–12). Subjectsin the 3 _x0001_ 10 group exercised for three 5 minute bouts per day(weeks 1–2), three 6:40 minute bouts per day (weeks 3– 4) andthree 10 minute bouts per day (weeks 5–12). Intensity of exercise was adjusted by inc…	75% of their heart rate reserve (HRR), _x0003_ 5 beats perminute using the Karvonen, Ketala, and Mustala [15] formula	75% of their heart rate reserve (HRR), _x0003_ 5 beats perminute using the Karvonen, Ketala, and Mustala [15] formula	The exercise protocols (Table 1) were designed such that for weeks 1–2, total exercise duration was 15 minutes per day, 20 minutes per day for weeks 3– 4, and 30 minutes per day for weeks 5–12	Exercise leaders were also responsible for encouraging compliance to the treatment protocol and made every effort to accommodate the participants.	insufficient detail
Schmidt WD, 2001_score	Reported	Reported	Reported	Reported	Reported	Reported	Reported	Reported	Reported	Not Applicable	Not Applicable	Not Reported	Reported	Reported	Reported	Reported	Reported	Reported	Not Reported
Stork MJ, 2023	Stairs	not reported	individually	both	RPE, Physical activity and sedentary behaviours all measured along with a log book	not reported	not applicable	not applicable	Participants were instructed to safely ascend the stairs, one step at a time, as quickly as possible using the railings as deemed necessary for support.	follow-up of 1 week was used to gauge the receptivity of completing unsupervised stair-climbing protocols in the workplace setting	no non-exercise components	not reported	University and workplace	During the supervised Snacks sessions, participants completed a single high-intensity stair ascent at three separate times spread throughout the day: in the morning (∼9:30 am), midday (∼12:30 pm), and late afternoon (∼3:30 pm). For the supervised HIIT sessions, participants completed one stairclimbing session consisting of three stair ascents separated by 2 min of recovery. Therefore, each stair-…	Participants were instructed to safely ascend the stairs, one step at a time, as quickly as possible using the railings as deemed necessary for support.	Participants were instructed to safely ascend the stairs, one step at a time, as quickly as possible using the railings as deemed necessary for support.	Participants were instructed to safely ascend the stairs, one step at a time, as quickly as possible using the railings as deemed necessary for support.	RPE	insufficient detail
Stork MJ, 2023_score	Reported	Not Reported	Reported	Reported	Reported	Reported	Not Applicable	Not Applicable	Reported	Reported	Not Applicable	Not Reported	Reported	Reported	Reported	Reported	Reported	Reported	Not Reported
Liang IJ, 2023	Chair & Body Weight	not reported	individually	unsupervised	not applicable	not reported	not applicable	not applicable	Full details provided in a supplementary file	Full details provided in a supplementary file	Not Applicable	not reported	Home	Full details provided in a supplementary file	tailored	As many repetitions as possible with appropriate technique/ safely*	As many repetitions as possible with appropriate technique/ safely*	Not Applicable	Not Applicable
Liang IJ, 2023_score	Reported	Not Reported	Reported	Reported	Not Applicable	Not Reported	Not Applicable	Not Applicable	Reported	Reported	Not Applicable	Not Reported	Reported	Reported	Reported	Reported	Reported	Not Applicable	Not Applicable
Liang IJ, 2024	Chair & Body Weight	not reported	individually	unsupervised	Completed logbooks were available from 24 interventionparticipants (54% of starters, 86% of completers). Theseindicated a mean (SD) number of sessions attempted of 77 (10)for the exercise snacking sessions and 75 (10) for the Tai-chisnacking sessions out of a possible 84.	not reported	Basedon the data from the 24 available logbooks, over half theintervention participants progressed both exercise and Tai-chi snacking movements to level 2 in the first 4 weeks, andto level 3 during week 5-8. Four participants performed alllevel 3 movements in the first week, whereas two participantsonly did level 1 exercise snacking without progression andfive participants only did level 1 Tai-ch…	Progression througheach phase of exercise difficulty was guided by simpleprogression criteria based on a participants’ ability to performa set number of repetitions of a given exercise	Full details provided in a supplementary file	Full details provided in a supplementary file	Not Applicable	No serious adverse events	Home	Full details provided in a supplementary file	tailored	As many repetitions as possible (Strength) and repetitions of movement at a self-selected pace comfortable to maintain for the full minute (Tai-Chi)	Basedon the data from the 24 available logbooks, over half theintervention participants progressed both exercise and Tai-chi snacking movements to level 2 in the first 4 weeks, andto level 3 during week 5-8. Four participants performed alllevel 3 movements in the first week, whereas two participantsonly did level 1 exercise snacking without progression andfive participants only did level 1 Tai-ch…	Programme adherence was high for those who completedthe intervention	insufficient detail
Liang IJ, 2024_score	Reported	Not Reported	Reported	Reported	Reported	Not Reported	Reported	Reported	Reported	Reported	Not Applicable	Reported	Reported	Reported	Reported	Reported	Reported	Reported	Not Reported
Yin M, 2024	Stairs	not reported	individually	supervised	Compliance with ES and MICT was high, with participants completing 97.1% (733/756) and 92.7% (217/234) exercise sessions, respectively	not reported	all-out exercises	all-out exercises	Participants in the ES group were required to complete 3 30s all-out stair climbs in× one day with 1 hour rest between sessions, three days per week, for a total of 54≥ training sessions over 6 weeks. The stair-climbing protocol was informed by Jenkins et al. (2019) In this study, each ES involved a continuous ascent of a 6-flight staircase. Each flight comprised 21 steps, totaling 126 steps over…	no home components	no non-exercise components	No adverse events were reported	University/ Laboratory	Participants in the ES group were required to complete 3 30s all-out stair climbs in× one day with 1 hour rest between sessions, three days per week, for a total of 54≥ training sessions over 6 weeks. The stair-climbing protocol was informed by Jenkins et al. (2019) In this study, each ES involved a continuous ascent of a 6-flight staircase. Each flight comprised 21 steps, totaling 126 steps over…	tailored	all-out exercise	all-out exercise	Full exercise data reported in Table 2	Full exercise data reported in Table 2
Yin M, 2024_score	Reported	Not Reported	Reported	Reported	Reported	Not Reported	Reported	Reported	Reported	Not Applicable	Not Applicable	Reported	Reported	Reported	Reported	Reported	Reported	Reported	Reported
Zhou J, 2024	Stairs	not reported	individually	supervised	All participants completed each intervention and test withoutany adverse events.	not reported	As quickly/ challenging and safely as possible	As quickly/ challenging and safely as possible	For the snack group, participants were instructed to walk to a nearby stairwell adjacent to thelaboratory. They were then asked to ascend four flightsof stairs without skipping steps (60 steps) as fast and assafely as possible. Exercise snacks were conducted 6times a day, with intervals of more than 1 hour betweenthem. As sprinting up the stairs may not have been feasi‐ble for obese participants,…	no home components	no non-exercise components	All participants completed each intervention and test withoutany adverse events.	University teaching building	For the snack group, participants were instructed to walk to a nearby stairwell adjacent to thelaboratory. They were then asked to ascend four flightsof stairs without skipping steps (60 steps) as fast and assafely as possible. Exercise snacks were conducted 6times a day, with intervals of more than 1 hour betweenthem. As sprinting up the stairs may not have been feasi‐ble for obese participants,…	tailored	As quickly/ challenging and safely as possible	As quickly/ challenging and safely as possible	Exercise data reported in Table 1	insufficient detail
Zhou J, 2024_score	Reported	Not Reported	Reported	Reported	Reported	Not Reported	Reported	Reported	Reported	Not Applicable	Not Applicable	Reported	Reported	Reported	Reported	Reported	Reported	Reported	Not Reported
Brandt T, 2024	Body Weight	Not Reported	Group	supervised	Over the course of 12 weeks, a mean training attendance of49.8 (17.1) sessions was documented	not reported	Participants wereinstructed to complete as many repetitions with correct form aspossible in the given time. Participants performed the RES routine for 2 weeks before theexercise selection was changed	Participants wereinstructed to complete as many repetitions with correct form aspossible in the given time. Participants performed the RES routine for 2 weeks before theexercise selection was changed	squats, push-ups, lunges, goodmornings, wall sits, side bends, standing knee raises, calve raises,standing leg lifts, cossack squats, and reverse flys	no home components	no non-exercise components	No adverse events occurred during the intervention	Workplace	squats, push-ups, lunges, goodmornings, wall sits, side bends, standing knee raises, calve raises,standing leg lifts, cossack squats, and reverse flys	tailored	Participants were instructed to complete as many repetitions with correct form aspossible in the given time	Participants were instructed to complete as many repetitions with correct form aspossible in the given time	Over the course of 12 weeks, a mean training attendance of49.8 (17.1) sessions was documented	insufficient detail
Brandt T, 2024_score	Reported	Not Reported	Reported	Reported	Reported	Not Reported	Reported	Reported	Reported	Not Applicable	Not Applicable	Reported	Reported	Reported	Reported	Reported	Reported	Reported	Not Reported
Zamora AN, 2024	Not Reported	Not Reported	Not Reported	Not Reported	Not Reported	Not Reported	Not Reported	Not Reported	Not Reported	no home components	Not reported	Not Reported	Workplace	daily exercise snack suggestion videos	Not Reported	Not Reported	Not Reported	Not Reported	insufficient detail
Zamora AN, 2024_score	Not Reported	Not Reported	Not Reported	Not Reported	Not Reported	Not Reported	Not Reported	Not Reported	Not Reported	Not Applicable	Not reported	Not Reported	Reported	Not Reported	Not Reported	Not Reported	Not Reported	Not Reported	Not Reported
Oppezzo MA, 2024	Not Reported	Not Reported	Not Reported	Not Reported	participants wore and had valid Fitbit data for~84% of all study days	Not Reported	Not Reported	Not Reported	Not Reported	no home components	a private social support group chat seeded with daily prompts; weekly, ~4 minute evidence-based behavioral change strategy videos (BCTs);	Not Reported	Workplace	daily exercise snack suggestion videos	Not Reported	Not Reported	Not Reported	participants wore and had valid Fitbit data for~84% of all study days	insufficient detail
Oppezzo MA, 2024_score	Not Reported	Not Reported	Not Reported	Not Reported	Reported	Not Reported	Not Reported	Not Reported	Not Reported	Not Applicable	Reported	Not Reported	Reported	Not Reported	Not Reported	Not Reported	Not Reported	Reported	Not Reported
Ritter Y, 2024	Stairs	Not Reported	individually	unsupervised	For frequency of practice, 9-16 exercise snacks/week were integrated into daily life with up to 120 stairs per exercisesnack	Not Reported	Not Reported	Not Reported	Not Reported	no home components	no non-exercise components	No adverse events were reported.	Daily life	Three stairclimbing snacks per day, 3 days of the week. For frequency of practice, 9-16 exercise snacks/week were integrated into daily life with up to 120 stairs per exercisesnack	Not Reported	Not Reported	Not Reported	For frequency of practice, 9-16 exercise snacks/week were integrated into daily life with up to 120 stairs per exercisesnack	insufficient detail
Ritter Y, 2024_score	Reported	Not Reported	Reported	Reported	Reported	Not Reported	Not Reported	Not Reported	Not Reported	Not Applicable	Not Applicable	Reported	Reported	Reported	Not Reported	Not Reported	Not Reported	Reported	Not Reported
Babir F, 2024	Body Weight	Not Reported	individually	unsupervised	Web platform	Participants received text and/or email prompts that directed them to a web platform with instructional videos of ES and CON activities that was custom-built by an industry partner.	Not Reported	Not Reported	Not Reported	no home components	no non-exercise components	Not Reported	Daily life	Participants were encouraged to complete a minimum of 9 bouts/wk with a recommended frequency of 3 bouts/d on 3 d/wk. Participants received text and/or email prompts that directed them to a web platform with instructional videos of ES and CON activities that was custom-built by an industry partner. Total bouts recorded as complete on the web platform over the 12-wk intervention were 171±70 for ES…	Not Reported	Not Reported	Not Reported	Adherance measured via a survey	insufficient detail
Babir F, 2024_score	Reported	Not Reported	Reported	Reported	Reported	Reported	Not Reported	Not Reported	Not Reported	Not Applicable	Not Reported	Not Reported	Reported	Reported	Not Reported	Not Reported	Not Reported	Reported	Not Reported
